# Supplementary material for: HAPRAP: a haplotype-based iterative method for statistical fine mapping using GWAS summary statistics
Source: Bioinformatics. 2016 Sep 1;33(1):79–86. doi: 10.1093/bioinformatics/btw565 (PMC5544112; doi:10.1093/bioinformatics/btw565)
Supplement: Supplementary Data [file btw565_supp.zip]

Archive with 3 entries (3 files):
- btw565_Supp.docx
- btw565_Supp2.docx
- btw565_Supp3.docx
